# Supplementary material for: Choroid plexus defects in Down syndrome brain organoids enhance neurotropism of SARS-CoV-2
Source: Sci Adv. 2024 Jun 5;10(23):eadj4735. doi: 10.1126/sciadv.adj4735 (PMC11152128; doi:10.1126/sciadv.adj4735)
Supplement: Supplementary file 2 — Tables S1 to S8 [file sciadv.adj4735_tables_s1_to_s8.zip]

Archive with 1 entries (1 files):
- sciadv.adj4735_tables_s1_to_s8.xlsx
